# Supplementary material for: Escaping endogenous miRNA post-transcriptional silencing of JrGRF4b enhanced transformation efficiency in woody plants
Source: Front Plant Sci. 2025 Jun 18;16:1629166. doi: 10.3389/fpls.2025.1629166 (PMC12213585; doi:10.3389/fpls.2025.1629166)
Supplement: Supplementary file 1 [file DataSheet1.zip]

Archive with 3 entries (2 files):
- Supplementary files/Supplementary Figure.pdf
- Supplementary files/Supplementary Table 1.xlsx
- Supplementary files/
