# Supplementary material for: Escaping endogenous miRNA post-transcriptional silencing of JrGRF4b enhanced transformation efficiency in woody plants
Source: Front Plant Sci. 2025 Jun 18;16:1629166. doi: 10.3389/fpls.2025.1629166 (PMC12213585; doi:10.3389/fpls.2025.1629166)
Supplement: Supplementary file 1 [file DataSheet1.zip › Supplementary files/Supplementary Table 1.xlsx]

## Sheet: Sheet1
Primer	Primer Sequence
JrGRF4b-cDNA-F	ATGAACAGTGGTGAGAGTGGTGG
JrGRF4b-cDNA-R	TCAGTTATCATGTGGAGATTGAGAACTCG
Jr-miR396a-cDNA-F	ATGGGTGAAGGTCATCATGAAGG
Jr-miR396a-cDNA-R	CCAGATGCAAAGCAATTAAGTCCAGG
JrGRF4b-Ha-F	TAGAAACGTCGACATCAAGCTTATGAACAGTGGTGAGAGTGGTGG
JrGRF4b-Ha-R	GATCTCTTGAATTCCTGAAGCTTTCAGTTATCATGTGGAGATTGAGAACTCG
Jr-miR396a-Ha-F	GCAGGTACCTAGGCAATCTAGAATGGGTGAAGGTCATCATGAAGG
Jr-miR396a-Ha-R	GAAGCTTGATGTCGACGTTTCTAGACCAGATGCAAAGCAATTAAGTCCAGG
rJrGRF4b-F	CGCTCCAGGAAACCGGTCGAGTCACAAACCATGACA
rJrGRF4b-R	CTCGACCGGTTTCCTGGAGCGGTTGCGGCCACGGT
Jr-miR396a-Rt-F	GTCGTATCCAGTGCAGGGTCCGAGGTATTCGCACTGGATACGACAAGTTC
Jr-miR396a-F	GCGTTCCACGGCTTTCTT
Jr-miR396b-Rt-F	GTCGTATCCAGTGCAGGGTCCGAGGTATTCGCACTGGATACGACTAAGTT
Jr-miR396b-F	GCGCGAAAAGGTGTTGAAAG
U6-Rt-F	GTCGTATCCAGTGCAGGGTCCGAGGTATTCGCACTGGATACGACCGAATT
U6-F	GCGCAAGGATGACACGCA
miRNA-R	AGTGCAGGGTCCGAGGTATT
JrGRF4a-qRT-F	ATGAACAGTAGTGGGGGTGGC
JrGRF4a-qRT-R	CCAGCCATCATATACTTGAAGATCAAAGC
JrGRF4b-qRT-F	ATGAACAGTGGTGAGAGTGGTGG
JrGRF4b-qRT-R	TAGGGAGCACAAGATCAGGTGGC
Jr-MIR396a-1-qRT-F	CATCCATCCAAGCCTTTTGTTCTCC
Jr-MIR396a-1-qRT-R	GGCTTGCCATGTTCTCCCAC
Jr-MIR396a-2-qRT-F	AGAAACACATGAGGGATGCCAAAGA
Jr-MIR396a-2-qRT-R	TCCTGAATAGCCATGTTCTCCCAC
Jr-MIR396a-3-qRT-F	CTCTTCGATCAGTTTCGAGATCACTG
Jr-MIR396a-3-qRT-R	TGTAGACGATGCAGCAAAATCGTTTC
BpGRF1-qRT-F	GCCGATCAGAAATACTGCGAGC
BpGRF1-qRT-R	TAGGCATCAGCTTTGAGCTAGTGC
BpGRF2-qRT-F	GGCGGTGCTCGAGAGAC
BpGRF2-qRT-R	TGAGGCTTTTGATAAGGCTTGGT
BpGRF3-qRT-F	GGCATTCCCAGATTCCAAGTACT
BpGRF3-qRT-R	GTTAGTGCTGAGTGGTTCTTGGT
BpGRF4-qRT-F	CATCATCCTCATCCTCACCCACAG
BpGRF4-qRT-R	CCAAGAGATTGGTATCCAGTTAGTTTGAT
BpGRF5-qRT-F	AGATTCCAAGTACTGTGAGAGACACA
BpGRF5-qRT-R	GATGAGGTTGAGGTGTTTGTGGA
BpGRF6-qRT-F	GTGGAGGTGTAGTAAGAGTGTGGTT
BpGRF6-qRT-R	AATTTGTCATTTAACTTGTCAGAAGGC
BpGRF7-qRT-F	AGGTGCAAGAGAACAGATGGGA
BpGRF7-qRT-R	GATAATCTTCACGGCGGGACCT
BpGRF8-qRT-F	GGAGGACTGATGGAAAGAAGTGG
BpGRF8-qRT-R	TCAGGGATGTCACAGTGGACGAT
BpGRF9-qRT-F	AAGAAATGGCGGTGCTCG
BpGRF9-qRT-R	GAGAGTCCCACCACCACCA
Bar-F	AACGCATCGAGGCAGAAGCA
Bar-R	AACGCATCGAGGCAGAAGCA
JrGAPDH-F	ATGATGTCAAGGAAGGACTC
JrGAPDH-R	CACAATGATCTCAGCTCCG
BpACTIN-F	AAACTGTAATGGTCCTCCCTCCG
BpACTIN-R	GCATCATCACAATCACTCTCCGA
